# Supplementary material for: Phenotypic screen and transcriptomics approach complement each other in functional genomics of defensive stink gland physiology
Source: BMC Genomics. 2022 Aug 20;23:608. doi: 10.1186/s12864-022-08822-z (PMC9392906; doi:10.1186/s12864-022-08822-z)
Supplement: Supplementary file 2 — Additional file 2: Supplementary Table S2. Gene ontology of iBeetle-identified genes affecting stink function (separate, sortable Excel file). BLASTp against the Tribolium genome assembly Tcas5.2 [50] was used to identified the respective beetle genes and tBLASTn was used against the D. melanogaster genome and the entire NCBI nucleotide collection database. In addition, gene ontology analyses were carried out using ShinyGO [44], BlastKOALA [45], and eggNOG-mapper [46]. In ShinyGO, n.a. specifies that one gene (iB-02716) was not analyzed, whereas * indicates the four genes (iB-02516, iB-05119, iB-09043, iB-09239) involved in lysosome function. In BlastKOALA, 24 genes were not analyzed, while in eggNOG-mapper only for four genes (iB-03552, iB-04420, iB-07361, iB-08861) no orthologs were identified. In eggNOG, for one gene (iB_04702) the closest seed ortholog was from the African clawed frog (Xenopus laevis)**, while for one gene (iB_08184) it was from the purple sea urchin (Stronglylocentrotus purpuratus)***. For all other genes, T.castaneum genes were used as seed orthologs by eggNOGG, with 13 genes identified by former Tc-numbers (indicated in column C in addition). [file 12864_2022_8822_MOESM2_ESM.xlsx]

## Sheet: SuppTable 3
Additional file 2: Supplementary Table S2: Gene ontology of iBeetle-identified genes affecting stink function
	iB_#	OGS_# (ass. 5.2)	Tribolium castaneum predictions (BLASTp on NCBI)	best Drosophila melanogaster hit [best characterized non-Dm hit]	gene ontology (GO)	phenotype: morphology (Fig.1) and GC-MS color code (Fig.2)	ShinyGO	Query	BlastKOALA						eggNOG
					inferred from FlyBase				KO	Definition	Score	Second best		BRITE	seed_ortholog	evalue	score	eggNOG_OGs	max_annot_lvl	COG_category	Description	Preferred name	GOs	EC	KEGG_ko	KEGG_Pathway	KEGG_Module	KEGG_Reaction	KEGG_rclass	BRITE	KEGG_TC	CAZy	BiGG_Reaction	PFAMs
1	iB_00081	Tc_000379	transmembrane emp24 domain-containing protein eca	eclair (CG33104)	Golgi vesicle transport	irr. sep.		XP_001814757.1 (217)	K20346	TMED4_9_11; p24 family protein alpha	249			ko04131	7070.TC000379-PA	8.08e-154	432.0	KOG1690@1|root,KOG1690@2759|Eukaryota,38HEZ@33154|Opisthokonta,3BA85@33208|Metazoa,3CTI0@33213|Bilateria,41UHX@6656|Arthropoda,3SGHH@50557|Insecta	33208|Metazoa	U	Eca and bai are essential, though not redundant, for dorsoventral patterning of the embryo. Specifically required during early embryogenesis for the activity of maternal tkv, while the zygotic tkv is not affected. Involved in Golgi organization	TMED4	GO:0000139,GO:0000149,GO:0002790,GO:0003002,GO:0003674,GO:0005215,GO:0005488,GO:0005515,GO:0005575,GO:0005622,GO:0005623,GO:0005737,GO:0005783,GO:0005789,GO:0005793,GO:0005794,GO:0005798,GO:0006810,GO:0006888,GO:0006890,GO:0006900,GO:0006901,GO:0006903,GO:0006996,GO:0007030,GO:0007154,GO:0007267,GO:0007275,GO:0007389,GO:0007444,GO:0008104,GO:0008150,GO:0009306,GO:0009888,GO:0009953,GO:0009987,GO:…	-	ko:K20346	-	-	-	-	ko00000,ko02000,ko04131	9.B.188	-	-	EMP24_GP25L
2	iB_00105	Tc_000476	ferritin subunit	ferritin 1 heavy chain homologue (CG2216)	iron import/homeostasis/detoxification	emp./nec.		XP_967058.1 (215)	K00522	FTH1; ferritin heavy chain [EC:1.16.3.2]	150			ko01000, ko04147	7070.TC000476-PA	4.88e-154	432.0	COG1528@1|root,KOG2332@2759|Eukaryota,3A1AN@33154|Opisthokonta,3BPJJ@33208|Metazoa,3D70J@33213|Bilateria,41YMZ@6656|Arthropoda,3SM4N@50557|Insecta	33208|Metazoa	P	Stores iron in a soluble, non-toxic, readily available form. Important for iron homeostasis. Iron is taken up in the ferrous form and deposited as ferric hydroxides after oxidation	FTHL17	GO:0000041,GO:0003674,GO:0005488,GO:0005506,GO:0005575,GO:0005576,GO:0005622,GO:0005623,GO:0005737,GO:0005739,GO:0005794,GO:0006810,GO:0006811,GO:0006812,GO:0006826,GO:0006873,GO:0006875,GO:0006879,GO:0006880,GO:0007275,GO:0008043,GO:0008150,GO:0008198,GO:0008283,GO:0009605,GO:0009607,GO:0009620,GO:0009636,GO:0009791,GO:0009987,GO:0010035,GO:0010038,GO:0010039,GO:0012505,GO:0019725,GO:0030001,GO:…	1.16.3.2	ko:K00522	ko04216,ko04217,ko04978,map04216,map04217,map04978	-	-	-	ko00000,ko00001,ko01000,ko04147	-	-	-	Ferritin
3	iB_00110	Tc_000504	putative bifunctional UDP-N-acetylglucosamine transferase and deubiquitinase ALG13 isoform X1	uncharacterized protein (CG3251) [Zootermopsis nevadensis: Protein ovarian tumor locus]	ovarian tumour protease activity, protein deubiquitination	irr. size		XP_008201208.1 (620)	K07432	ALG13; beta-1,4-N-acetylglucosaminyltransferase [EC:2.4.1.141]	52	K13718	18	ko01000, ko01003	7070.TC000504-PA	0.0	1238.0	KOG2605@1|root,KOG2605@2759|Eukaryota,38DPA@33154|Opisthokonta,3BCS6@33208|Metazoa,3CWZA@33213|Bilateria,41YJI@6656|Arthropoda,3SG7M@50557|Insecta	33208|Metazoa	OT	ALG13, UDP-N-acetylglucosaminyltransferase subunit	ALG13	GO:0003674,GO:0003824,GO:0004577,GO:0004843,GO:0005575,GO:0005622,GO:0005623,GO:0005737,GO:0005783,GO:0005789,GO:0006464,GO:0006486,GO:0006487,GO:0006488,GO:0006490,GO:0006508,GO:0006629,GO:0006807,GO:0008150,GO:0008152,GO:0008194,GO:0008233,GO:0008234,GO:0008375,GO:0009058,GO:0009059,GO:0009100,GO:0009101,GO:0009987,GO:0012505,GO:0016020,GO:0016579,GO:0016740,GO:0016757,GO:0016758,GO:0016787,GO:…	2.4.1.141,3.4.19.12	ko:K07432,ko:K13718	ko00510,ko00513,ko01100,map00510,map00513,map01100	M00055	R05970	-	ko00000,ko00001,ko00002,ko01000,ko01002,ko01003	-	GT1	-	Glyco_tran_28_C,OTU
4	iB_00185	Tc_000885	uncharacterized protein LOC664170 isoform X1	uncharacterized protein encoded by julius seizure (CG14509, slamdance)	behavior, response to mechanosensory stimulus	empt./nec.		XP_975276.2 (282)			162				7070.TC000885-PA	2.02e-161	457.0	2A06Q@1|root,2RXXX@2759|Eukaryota,3A03Y@33154|Opisthokonta,3BQ1F@33208|Metazoa,3D6S5@33213|Bilateria,41Z5B@6656|Arthropoda,3SK7D@50557|Insecta	33208|Metazoa	-	-	-	GO:0007610,GO:0007638,GO:0008150,GO:0009605,GO:0009612,GO:0009628,GO:0042391,GO:0050896,GO:0065007,GO:0065008	-	-	-	-	-	-	-	-	-	-	EB
5	iB_00414	Tc_002616	proton-coupled amino acid transporter 4	uncharacterized protein (CG7888) [Oryctes borbonicus: amino acid transporter]	amino acid transmembrane transport	darker		XP_008191323.1 (479)	K14209	SLC36A, PAT; solute carrier family 36 (proton-coupled amino acid transporter)	393			ko04131, ko02000	7070.TC002616-PA	0.0	920.0	COG0814@1|root,KOG1304@2759|Eukaryota,38BF5@33154|Opisthokonta,3BD6W@33208|Metazoa,3D1YF@33213|Bilateria,41XPE@6656|Arthropoda,3SJNQ@50557|Insecta	33208|Metazoa	E	amino acid transporter	-	GO:0003333,GO:0003674,GO:0005215,GO:0005342,GO:0005575,GO:0005622,GO:0005623,GO:0005737,GO:0005773,GO:0005774,GO:0006810,GO:0006811,GO:0006820,GO:0006865,GO:0008150,GO:0008509,GO:0008514,GO:0015075,GO:0015171,GO:0015318,GO:0015711,GO:0015849,GO:0016020,GO:0022857,GO:0031090,GO:0034220,GO:0043226,GO:0043227,GO:0043229,GO:0043231,GO:0044422,GO:0044424,GO:0044437,GO:0044444,GO:0044446,GO:0044464,GO:…	-	ko:K14209	ko04138,map04138	-	-	-	ko00000,ko00001,ko02000,ko04131	2.A.18.8	-	-	Aa_trans
6	iB_01044	Tc_006408	voltage-dependent anion-selective channel-like	porin (CG6647)	voltage-gated anion channel	irr. sep.		XP_015838153.1 (347)	K15040	VDAC2; voltage-dependent anion channel protein 2	241			ko03029, ko04040	7070.TC006408-PA	5.61e-254	696.0	KOG3126@1|root,KOG3126@2759|Eukaryota,38G4B@33154|Opisthokonta,3BA0A@33208|Metazoa,3CRFW@33213|Bilateria,41XPU@6656|Arthropoda,3SHAY@50557|Insecta	33208|Metazoa	P	Voltage-gated anion channel activity. It is involved in the biological process described with regulation of anion transport	VDAC2	GO:0000003,GO:0001662,GO:0001669,GO:0002209,GO:0003006,GO:0003008,GO:0003674,GO:0005215,GO:0005216,GO:0005244,GO:0005253,GO:0005261,GO:0005575,GO:0005622,GO:0005623,GO:0005737,GO:0005739,GO:0005740,GO:0005741,GO:0005759,GO:0005783,GO:0005791,GO:0006810,GO:0006811,GO:0006812,GO:0006820,GO:0006839,GO:0006863,GO:0006950,GO:0006952,GO:0006996,GO:0007005,GO:0007154,GO:0007165,GO:0007267,GO:0007268,GO:…	-	ko:K05862,ko:K15040,ko:K15041	ko04020,ko04022,ko04216,ko04217,ko04218,ko04621,ko04979,ko05012,ko05016,ko05161,ko05164,ko05166,ko05203,map04020,map04022,map04216,map04217,map04218,map04621,map04979,map05012,map05016,map05161,map05164,map05166,map05203	-	-	-	ko00000,ko00001,ko02000,ko03029	1.B.8.1	-	-	Porin_3
7	iB_01372	Tc_033883, Tc_008608	cartilage oligomeric matrix protein	thrombospondin (CG11326)	cell adhesion, muscle attachment	irr. sep.		KYB26199.1 (686)	K04659	THBS2S; thrombospondin 2/3/4/5	279			ko04131, ko04147, ko00536	7070.TC008608-PA	0.0	966.0	2CMRF@1|root,2QRK8@2759|Eukaryota,38BZ6@33154|Opisthokonta,3BC6D@33208|Metazoa,3CRA6@33213|Bilateria,41W09@6656|Arthropoda,3SING@50557|Insecta	33208|Metazoa	O	Calcium ion binding. It is involved in the biological process described with cell adhesion	COMP	GO:0000902,GO:0001501,GO:0001503,GO:0001932,GO:0001934,GO:0001936,GO:0001938,GO:0001968,GO:0002020,GO:0002682,GO:0002684,GO:0002685,GO:0002687,GO:0002688,GO:0002690,GO:0003416,GO:0003417,GO:0003674,GO:0005102,GO:0005178,GO:0005198,GO:0005201,GO:0005488,GO:0005496,GO:0005499,GO:0005509,GO:0005515,GO:0005518,GO:0005539,GO:0005575,GO:0005576,GO:0005604,GO:0005615,GO:0005622,GO:0005623,GO:0005737,GO:…	-	ko:K04659	ko04145,ko04151,ko04510,ko04512,ko05144,ko05165,map04145,map04151,map04510,map04512,map05144,map05165	-	-	-	ko00000,ko00001,ko00536,ko04131,ko04147,ko04516	-	-	-	COMP,EGF,EGF_CA,TSP_3,TSP_C
8	iB_01798	Tc_011075	leucine-rich repeat-containing protein 40 isoform X2	sclp (CG2471)	muscle system process	irr. sep.		XP_008198811.1 (179)			122				7070.TC011075-PA	5.07e-102	298.0	COG4886@1|root,KOG4579@2759|Eukaryota,39WFU@33154|Opisthokonta,3BIPD@33208|Metazoa,3D0UI@33213|Bilateria,41YN4@6656|Arthropoda,3SMR2@50557|Insecta	33208|Metazoa	S	Leucine rich repeat	LRRC20	GO:0003008,GO:0003012,GO:0008150,GO:0032501	-	-	-	-	-	-	-	-	-	-	LRR_1,LRR_8
9	iB_01975	Tc_012387	kelch repeat and BTB domain-containing protein 12	uncharacterized protein (CG30357) [Harpegnathos saltator: Kelch-like protein 26]		darker		EFA10195.2 (992)			294				7070.TC012387-PA	0.0	2014.0	KOG4441@1|root,KOG4441@2759|Eukaryota,39MZW@33154|Opisthokonta,3CPJ3@33208|Metazoa,3E5Q3@33213|Bilateria,42ARR@6656|Arthropoda,3T051@50557|Insecta	33208|Metazoa	T	Kelch	-	-	-	-	-	-	-	-	-	-	-	-	BACK,BTB,IQ,Kelch_1,Kelch_4
10	iB_02292	Tc_014494	serine/threonine-protein phosphatase 2A activator	phosphotyrosyl phosphatase activator (CG3289)	protein tyrosine phosphatase activator	less		XP_969405.2 (440)	K17605	PPP2R4, PTPA; serine/threonine-protein phosphatase 2A activator	231			ko01009	7070.TC014494-PA	1.13e-289	794.0	COG5057@1|root,KOG2867@2759|Eukaryota,38E5Z@33154|Opisthokonta,3BHQ3@33208|Metazoa,3CXXA@33213|Bilateria,41TTW@6656|Arthropoda,3SIU8@50557|Insecta	33208|Metazoa	O	PPIases accelerate the folding of proteins. It catalyzes the cis-trans isomerization of proline imidic peptide bonds in oligopeptides	PPP2R4	GO:0000159,GO:0000166,GO:0000413,GO:0003674,GO:0003755,GO:0003824,GO:0005102,GO:0005488,GO:0005515,GO:0005524,GO:0005575,GO:0005622,GO:0005623,GO:0005634,GO:0005654,GO:0005737,GO:0006464,GO:0006807,GO:0008047,GO:0008104,GO:0008144,GO:0008150,GO:0008152,GO:0008160,GO:0008287,GO:0009892,GO:0009893,GO:0009987,GO:0010453,GO:0010562,GO:0010563,GO:0010604,GO:0010605,GO:0010921,GO:0010922,GO:0010923,GO:…	-	ko:K17605	ko04931,map04931	-	-	-	ko00000,ko00001,ko01009	-	-	-	PTPA
11	iB_02297	Tc_014520	uncharacterized protein LOC660773, FAST kinase domain-containing protein 2	none found [Zootermopsis nevadensis: FAST kinase domain-containing protein 2]		emp./nec.		XP_008193781.1 (617)	K18190	FASTKD2; FAST kinase domain-containing protein 2	262			ko03029	7070.TC014520-PA	0.0	1226.0	29CQW@1|root,2RJUQ@2759|Eukaryota,39WET@33154|Opisthokonta,3BMR5@33208|Metazoa,3E501@33213|Bilateria,41WA6@6656|Arthropoda,3SJEU@50557|Insecta	33208|Metazoa	-	-	-	-	-	ko:K18190	-	-	-	-	ko00000,ko03029	-	-	-	FAST_2
12	iB_02401	Tc_015095	facilitated trehalose transporter Tret1	trehalose transporter 1-2 (CG8234)	trehalose transmembrane transport	darker		XP_008194732.1 (493)			263				7070.TC015095-PA	0.0	962.0	KOG0254@1|root,KOG0254@2759|Eukaryota,39QJ5@33154|Opisthokonta,3BJ9U@33208|Metazoa,3CWIB@33213|Bilateria,41Y26@6656|Arthropoda,3SIH3@50557|Insecta	33208|Metazoa	U	Sugar (and other) transporter	-	-	-	ko:K08145	-	-	-	-	ko00000,ko02000	2.A.1.1.46	-	-	Sugar_tr
13	iB_02416	Tc_015165	Golgi SNAP receptor complex member 1	Golgi SNARE 28kDa (CG7700)	SNAP receptor activity, Golgi vesicle transport	irr. sep.		XP_968899.1 (228)	K08495	GOSR1, GOS1; golgi SNAP receptor complex member 1	178			ko04131	7070.TC015165-PA	1.61e-154	434.0	KOG3208@1|root,KOG3208@2759|Eukaryota,3984V@33154|Opisthokonta,3B9DT@33208|Metazoa,3CY3V@33213|Bilateria,41Z3R@6656|Arthropoda,3SKXS@50557|Insecta	33208|Metazoa	U	Involved in transport from the ER to the Golgi apparatus as well as in intra-Golgi transport. It belongs to a super-family of proteins called t-SNAREs or soluble NSF (N-ethylmaleimide- sensitive factor) attachment protein receptor	GOSR1	GO:0000138,GO:0000139,GO:0000149,GO:0003674,GO:0005484,GO:0005488,GO:0005515,GO:0005575,GO:0005622,GO:0005623,GO:0005737,GO:0005794,GO:0005795,GO:0005797,GO:0005801,GO:0006810,GO:0006888,GO:0006891,GO:0006906,GO:0006996,GO:0008150,GO:0009987,GO:0012505,GO:0016020,GO:0016021,GO:0016043,GO:0016050,GO:0016192,GO:0016197,GO:0016482,GO:0030133,GO:0031090,GO:0031201,GO:0031224,GO:0031410,GO:0031982,GO:…	-	ko:K08495	ko04130,map04130	-	-	-	ko00000,ko00001,ko04131	-	-	-	V-SNARE_C
14	iB_02428	Tc_015203	putative fatty acyl-CoA reductase isoform X1	waterproof (CG1443)	fatty acyl-CoA reductase activity	irr. sep.		XP_008194651.1 (521)	K13356	FAR; alcohol-forming fatty acyl-CoA reductase [EC:1.2.1.84]	273			ko01000	7070.TC015203-PA	0.0	1042.0	COG3320@1|root,KOG1221@2759|Eukaryota,38GG2@33154|Opisthokonta,3BYKS@33208|Metazoa,3DF9R@33213|Bilateria,4229R@6656|Arthropoda,3SZZ9@50557|Insecta	33208|Metazoa	I	Catalyzes the reduction of fatty acyl-CoA to fatty alcohols	-	GO:0003674,GO:0003824,GO:0005575,GO:0005622,GO:0005623,GO:0005737,GO:0005777,GO:0006139,GO:0006163,GO:0006637,GO:0006725,GO:0006732,GO:0006753,GO:0006790,GO:0006793,GO:0006796,GO:0006807,GO:0006810,GO:0007275,GO:0007424,GO:0008150,GO:0008152,GO:0009058,GO:0009117,GO:0009150,GO:0009259,GO:0009653,GO:0009987,GO:0010025,GO:0010166,GO:0016491,GO:0016620,GO:0016903,GO:0019637,GO:0019693,GO:0032501,GO:…	1.2.1.84	ko:K13356	ko00073,ko04146,ko04212,map00073,map04146,map04212	-	R09470	RC00004	ko00000,ko00001,ko01000	-	-	-	NAD_binding_4,Sterile
15	iB_02471	Tc_015379	putative fatty acyl-CoA reductase	uncharacterized protein (CG1441) [Camponutus floridanus: fatty acyl-CoA reductase 1]	fatty acyl-CoA reductase activity	irr. size		XP_001811309.1 (495)	K13356	FAR; alcohol-forming fatty acyl-CoA reductase [EC:1.2.1.84]	333				7070.TC015379-PA	0.0	963.0	COG3320@1|root,KOG1221@2759|Eukaryota,39A19@33154|Opisthokonta,3BHVQ@33208|Metazoa,3CZDS@33213|Bilateria,41YIQ@6656|Arthropoda,3SHJH@50557|Insecta	33208|Metazoa	I	Catalyzes the reduction of fatty acyl-CoA to fatty alcohols	-	-	1.2.1.84	ko:K13356	ko00073,ko04146,ko04212,map00073,map04146,map04212	-	R09470	RC00004	ko00000,ko00001,ko01000	-	-	-	NAD_binding_4,Sterile
16	iB_02516	Tc_015811	prostatic acid phosphatase	Acid-phosphatase 1 (CG7899)	acid phosphatase activity, dephosphorylation	melanized	*	XP_967434.1 (406)	K14410	ACP2; lysosomal acid phosphatase [EC:3.1.3.2]	233			ko01000	7070.TC015811-PA	9.53e-307	834.0	KOG3720@1|root,KOG3720@2759|Eukaryota,38FTJ@33154|Opisthokonta,3B97H@33208|Metazoa,3CVMH@33213|Bilateria,41XMX@6656|Arthropoda,3SIBZ@50557|Insecta	33208|Metazoa	I	Belongs to the histidine acid phosphatase family	-	GO:0003674,GO:0003824,GO:0003993,GO:0005488,GO:0005515,GO:0005575,GO:0005576,GO:0005615,GO:0005622,GO:0005623,GO:0005634,GO:0006793,GO:0006796,GO:0008150,GO:0008152,GO:0009987,GO:0016311,GO:0016787,GO:0016788,GO:0016791,GO:0031982,GO:0042578,GO:0042802,GO:0042803,GO:0043226,GO:0043227,GO:0043229,GO:0043230,GO:0043231,GO:0044237,GO:0044421,GO:0044424,GO:0044464,GO:0046983,GO:0070062,GO:1903561	3.1.3.2,3.1.3.5	ko:K14410,ko:K19283	ko00740,ko01100,ko04142,map00740,map01100,map04142	-	R00548,R11527	RC00017	ko00000,ko00001,ko01000	-	-	-	His_Phos_2
17	iB_02517	Tc_030914, Tc_015817, Tc_015818	copper-transporting ATPase 1 isoform X1	ATP7 (CG1886)	copper ion transmembrane transporter, copper ion homeostasis	melanized		XP_008195005.1 (1265)	K17686	copA, ctpA, ATP7; P-type Cu+ transporter [EC:7.2.2.8]	865			ko01000	7070.TC015818-PA	0.0	2242.0	COG2217@1|root,KOG0207@2759|Eukaryota,38BU3@33154|Opisthokonta,3BAGR@33208|Metazoa,3CT9U@33213|Bilateria,41W8Y@6656|Arthropoda,3SIJ3@50557|Insecta	33208|Metazoa	P	binding. It is involved in the biological process described with metal ion transport	ATP7B	GO:0000041,GO:0000139,GO:0000166,GO:0000302,GO:0000303,GO:0000305,GO:0000902,GO:0000904,GO:0001101,GO:0001501,GO:0001505,GO:0001568,GO:0001666,GO:0001701,GO:0001775,GO:0001836,GO:0001889,GO:0001942,GO:0001944,GO:0001974,GO:0002009,GO:0002082,GO:0002164,GO:0002252,GO:0002263,GO:0002285,GO:0002286,GO:0002287,GO:0002292,GO:0002293,GO:0002294,GO:0002366,GO:0002376,GO:0002520,GO:0002521,GO:0003674,GO:…	3.6.3.54	ko:K17686	ko01524,ko04016,map01524,map04016	-	R00086	RC00002	ko00000,ko00001,ko01000	3.A.3.5	-	-	E1-E2_ATPase,HMA,Hydrolase
18	iB_02563	Tc_030950, Tc_016254, Tc_016253	glutamyl aminopeptidase	uncharacterized protein (CG8773) [Acromyrmex echinatior: glutamyl aminopeptidase]	aminopeptidase activity, dsRNA transport	emp./nec.		KYB24890.1 (250)							7070.TC016253-PA	5.11e-105	311.0	COG0308@1|root,KOG1046@2759|Eukaryota,396J0@33154|Opisthokonta,3CAXH@33208|Metazoa,3DS5U@33213|Bilateria,4289Z@6656|Arthropoda,3SRVC@50557|Insecta	33208|Metazoa	EO	metalloaminopeptidase activity	-	-	-	-	-	-	-	-	-	-	-	-	-
19	iB_02627	Tc_011288	calcium-activated potassium channel slowpoke isoform X2	slowpoke (CG10693)	calcium-activated potassium channel activity	less		EEZ97457.2 (1135)	K04936	KCNMA1, KCA1.1; potassium large conductance calcium-activated channel subfamily M alpha member 1	1278				7070.TC011288-PA	0.0	2133.0	KOG1420@1|root,KOG1420@2759|Eukaryota,38CH0@33154|Opisthokonta,3BEHD@33208|Metazoa,3CTJ6@33213|Bilateria,41VFU@6656|Arthropoda,3SIH0@50557|Insecta	33208|Metazoa	P	Large conductance calcium-activated potassium channel activity. It is involved in the biological process described with potassium ion transport	KCNMA1	GO:0000003,GO:0001505,GO:0001508,GO:0001666,GO:0002065,GO:0003008,GO:0003012,GO:0003013,GO:0003014,GO:0003018,GO:0003674,GO:0003779,GO:0005215,GO:0005216,GO:0005227,GO:0005244,GO:0005249,GO:0005261,GO:0005267,GO:0005488,GO:0005515,GO:0005575,GO:0005576,GO:0005615,GO:0005622,GO:0005623,GO:0005737,GO:0005783,GO:0005886,GO:0005887,GO:0005901,GO:0006810,GO:0006811,GO:0006812,GO:0006813,GO:0006873,GO:…	-	ko:K04936	ko04022,ko04270,ko04911,ko04924,ko04970,ko04972,map04022,map04270,map04911,map04924,map04970,map04972	-	-	-	ko00000,ko00001,ko04040	1.A.1.3.1,1.A.1.3.2,1.A.1.3.3	-	-	BK_channel_a,Ion_trans,Ion_trans_2
20	iB_02673	Tc_032251, Tc_000239, Tc_000240	pH-sensitive chloride channel isoform X5	glutamate-gated chloride channel GluClα (CG7535)	extracellular-glutamate-gated chloride channel activity	emp./nec.		KYB29027.1 (498)			78	K05195	77		7070.TC000240-PA	1.88e-314	859.0	KOG3644@1|root,KOG3642@2759|Eukaryota,KOG3644@2759|Eukaryota,39WIN@33154|Opisthokonta,3B9BR@33208|Metazoa,3D175@33213|Bilateria,41WPI@6656|Arthropoda,3SI9S@50557|Insecta	33208|Metazoa	T	Belongs to the ligand-gated ion channel (TC 1.A.9) family	pHCl	GO:0003674,GO:0005215,GO:0005216,GO:0005253,GO:0005254,GO:0005575,GO:0006810,GO:0006811,GO:0006820,GO:0006821,GO:0008150,GO:0008509,GO:0015075,GO:0015103,GO:0015108,GO:0015267,GO:0015318,GO:0015698,GO:0016020,GO:0016021,GO:0022803,GO:0022836,GO:0022838,GO:0022839,GO:0022857,GO:0031224,GO:0034220,GO:0044425,GO:0051179,GO:0051234,GO:0055085,GO:0061797,GO:0098656,GO:0098660,GO:0098661,GO:1902476	-	-	-	-	-	-	-	-	-	-	Neur_chan_LBD,Neur_chan_memb
21	iB_02716	Tc_002723	filamin-A	jitterbug (CG30092)	actin binding, establishment of body hair or bristle planar orientation	emp./nec.	n.a.	KYB28611.1 (1411)	K04437	FLNA; filamin	473			ko04812, ko04147	7070.TC002723-PA	0.0	2662.0	COG5069@1|root,KOG0518@2759|Eukaryota,38DME@33154|Opisthokonta,3B9WI@33208|Metazoa,3CS2N@33213|Bilateria,41UXP@6656|Arthropoda,3SJS0@50557|Insecta	33208|Metazoa	Z	Filamin-type immunoglobulin domains	-	GO:0000902,GO:0000904,GO:0001736,GO:0001738,GO:0002009,GO:0003674,GO:0003779,GO:0005488,GO:0005515,GO:0006928,GO:0006935,GO:0007164,GO:0007275,GO:0007399,GO:0007409,GO:0007411,GO:0008092,GO:0008150,GO:0009605,GO:0009612,GO:0009628,GO:0009653,GO:0009888,GO:0009987,GO:0016043,GO:0022008,GO:0030030,GO:0030154,GO:0030182,GO:0031175,GO:0032501,GO:0032502,GO:0032989,GO:0032990,GO:0040011,GO:0042221,GO:…	-	ko:K04437	ko04010,ko04510,ko05132,ko05205,map04010,map04510,map05132,map05205	-	-	-	ko00000,ko00001,ko04147,ko04812	-	-	-	CH,Filamin
22	iB_02774	Tc_008303	yemanuclein-alpha isoform X1	yemanuclein (CG14513)	DNA binding, fertilization	darker		XP_008192619.1 (917)	K17492	UBN; ubinuclein	215			ko01009, ko03036	7070.TC008303-PA	0.0	1585.0	KOG4786@1|root,KOG4786@2759|Eukaryota,38DJ4@33154|Opisthokonta,3BG88@33208|Metazoa,3CTSP@33213|Bilateria,41Z0H@6656|Arthropoda,3SMXT@50557|Insecta	33208|Metazoa	KT	HPC2 and ubinuclein domain	UBN1	GO:0000003,GO:0000280,GO:0000775,GO:0000776,GO:0001674,GO:0001940,GO:0003674,GO:0003676,GO:0003677,GO:0003700,GO:0005488,GO:0005515,GO:0005575,GO:0005622,GO:0005623,GO:0005634,GO:0005654,GO:0005694,GO:0005911,GO:0005923,GO:0006323,GO:0006325,GO:0006333,GO:0006334,GO:0006336,GO:0006338,GO:0006355,GO:0006357,GO:0006996,GO:0006997,GO:0007049,GO:0007143,GO:0007275,GO:0007276,GO:0007292,GO:0007338,GO:…	-	ko:K17492	-	-	-	-	ko00000,ko01009,ko03036	-	-	-	HUN,UBN_AB
23	iB_02931	Tc_031247, Tc_011812, Tc_011816	death-associated protein kinase related	death-associated protein kinase related (CG32666)	protein serine/threonine kinase activity	irr. sep.		XP_973170.1 (374)	K08804	STK17; serine/threonine kinase 17 [EC:2.7.11.1]	91			ko01000, ko01001	7070.TC011812-PA	1.21e-241	665.0	KOG0032@1|root,KOG0032@2759|Eukaryota,38W55@33154|Opisthokonta,3B9G2@33208|Metazoa,3CXJU@33213|Bilateria,41W19@6656|Arthropoda,3SFKA@50557|Insecta	33208|Metazoa	T	It is involved in the biological process described with protein phosphorylation	STK17B	GO:0000166,GO:0002009,GO:0002165,GO:0003674,GO:0003824,GO:0004672,GO:0004674,GO:0005488,GO:0005524,GO:0005575,GO:0005622,GO:0005623,GO:0005634,GO:0005654,GO:0005856,GO:0005886,GO:0006464,GO:0006468,GO:0006793,GO:0006796,GO:0006807,GO:0006915,GO:0007154,GO:0007165,GO:0007275,GO:0007444,GO:0007472,GO:0007476,GO:0007478,GO:0007480,GO:0007552,GO:0007560,GO:0008144,GO:0008150,GO:0008152,GO:0008219,GO:…	2.7.11.1	ko:K08804	-	-	-	-	ko00000,ko01000,ko01001	-	-	-	Pkinase
24	iB_03294	Tc_002074	integrator complex subunit 3 homolog	integrator 3 (CG17665)	snRNA processing	darker		XP_967034.2 (1021)	K13140	INTS3; integrator complex subunit 3	500			ko03041	7070.TC002074-PA	0.0	1959.0	KOG4262@1|root,KOG4262@2759|Eukaryota,38DDT@33154|Opisthokonta,3BB3V@33208|Metazoa,3CYTR@33213|Bilateria,41TCZ@6656|Arthropoda,3SIWC@50557|Insecta	33208|Metazoa	H	Integrator complex subunit 3	INTS3	GO:0000075,GO:0000278,GO:0000428,GO:0005575,GO:0005622,GO:0005623,GO:0005634,GO:0005654,GO:0005730,GO:0005737,GO:0005794,GO:0006139,GO:0006259,GO:0006281,GO:0006351,GO:0006366,GO:0006396,GO:0006725,GO:0006807,GO:0006950,GO:0006974,GO:0007049,GO:0007093,GO:0007346,GO:0008150,GO:0008152,GO:0009058,GO:0009059,GO:0009301,GO:0009314,GO:0009628,GO:0009987,GO:0010212,GO:0010467,GO:0012505,GO:0016070,GO:…	-	ko:K13140	-	-	-	-	ko00000,ko03041	-	-	-	Ints3
25	iB_03552	Tc_032367	hypothetical protein	none found [none found]		darker		KYB28814.1 (117)
26	iB_03695	Tc_004129	hepatocyte nuclear factor 6 isoform X3	onecut (CG1922)	transcriptional activator activity	irr. sep.		EFA10967.2 (681)	K08026	ONECUT1, HNF6; one cut domain, family member 1 (hepatocyte nuclear factor 6)	279			ko03000	7070.TC004129-PA	0.0	981.0	KOG2252@1|root,KOG2252@2759|Eukaryota,38G1G@33154|Opisthokonta,3BH2A@33208|Metazoa,3CT2N@33213|Bilateria,41WYG@6656|Arthropoda,3SFQ4@50557|Insecta	33208|Metazoa	K	One cut domain family member	ONECUT2	GO:0000976,GO:0000977,GO:0000978,GO:0000981,GO:0000982,GO:0000987,GO:0001012,GO:0001067,GO:0001077,GO:0001228,GO:0001775,GO:0001889,GO:0001952,GO:0002064,GO:0002376,GO:0002520,GO:0002521,GO:0003674,GO:0003676,GO:0003677,GO:0003690,GO:0003700,GO:0003705,GO:0005488,GO:0005575,GO:0005622,GO:0005623,GO:0005634,GO:0005654,GO:0005667,GO:0005737,GO:0005829,GO:0005856,GO:0005975,GO:0005996,GO:0006006,GO:…	-	ko:K08026	ko04550,ko04950,map04550,map04950	-	-	-	ko00000,ko00001	-	-	-	CUT,Homeobox
27	iB_03913	Tc_005167	IQ motif and SEC7 domain-containing protein 1 isoform X2	schizo (CG32434)	guanyl-nucleotide exchange factor activity	emp./nec.		XP_972609.1 (922)	K12495	IQSEC; IQ motif and SEC7 domain-containing protein	660			ko04131	7070.TC005167-PA	0.0	1801.0	COG5307@1|root,KOG0931@2759|Eukaryota,38CK8@33154|Opisthokonta,3B9T3@33208|Metazoa,3CSWD@33213|Bilateria,41VEG@6656|Arthropoda,3SKDW@50557|Insecta	33208|Metazoa	U	ARF guanyl-nucleotide exchange factor activity. It is involved in the biological process described with regulation of ARF protein signal transduction	IQSEC1	GO:0000139,GO:0000768,GO:0001654,GO:0001745,GO:0003674,GO:0005085,GO:0005086,GO:0005488,GO:0005515,GO:0005575,GO:0005622,GO:0005623,GO:0005634,GO:0005730,GO:0005737,GO:0005794,GO:0006949,GO:0006996,GO:0007010,GO:0007275,GO:0007399,GO:0007417,GO:0007423,GO:0007520,GO:0008150,GO:0009653,GO:0009887,GO:0009966,GO:0009967,GO:0009987,GO:0010646,GO:0010647,GO:0012505,GO:0014902,GO:0016020,GO:0016043,GO:…	-	ko:K12495	ko04144,map04144	-	-	-	ko00000,ko00001,ko04131	-	-	-	IQ_SEC7_PH,Sec7
28	iB_04420	Tc_008047	mucin-22-like	none [none]		irr. sep.		XP_008192083.1 (951)			49
29	iB_04702	Tc_031200, Tc_009790, Tc_009792	tyrosine-protein kinase Src42A isoform X2	src oncogene at 42A, isoform A (CG44128)	protein tyrosine kinase activity	darker		XP_969129.1 (507)	K08892	FRK, PTK5; fyn-related kinase [EC:2.7.10.2]	436			ko01000, ko01001	69319.XP_008559287.1**	0.0	918.0	COG0515@1|root,KOG0197@2759|Eukaryota,38E1B@33154|Opisthokonta,3BAZR@33208|Metazoa,3CTKV@33213|Bilateria,41VM4@6656|Arthropoda,3SG2J@50557|Insecta,46G22@7399|Hymenoptera	33208|Metazoa	T	Tyrosine kinase, catalytic domain	Src42A	GO:0000165,GO:0000902,GO:0000904,GO:0001654,GO:0001700,GO:0002009,GO:0002165,GO:0002376,GO:0003674,GO:0003824,GO:0004672,GO:0004713,GO:0004715,GO:0005102,GO:0005488,GO:0005515,GO:0005575,GO:0005622,GO:0005623,GO:0005886,GO:0005912,GO:0006082,GO:0006091,GO:0006099,GO:0006101,GO:0006464,GO:0006468,GO:0006793,GO:0006796,GO:0006807,GO:0006810,GO:0006897,GO:0006909,GO:0006928,GO:0006935,GO:0006950,GO:…	2.7.10.2	ko:K08892	ko04013,map04013	-	-	-	ko00000,ko00001,ko01000,ko01001	-	-	-	Pkinase_Tyr,SH2,SH3_1
30	iB_04717	Tc_009877	probable cytochrome P450 49a1	cytochrome p450 49a1 (CG18377)	oxidoreductase activity	melanized		EFA07521.1 (539)	K17960	CYP49A; cytochrome P450 family 49 subfamily A	513			ko00199	7070.TC009877-PA	0.0	1088.0	COG2124@1|root,KOG0159@2759|Eukaryota,38CZC@33154|Opisthokonta,3B9J4@33208|Metazoa,3CUCS@33213|Bilateria,41WTN@6656|Arthropoda,3SIXV@50557|Insecta	33208|Metazoa	Q	heme binding. It is involved in the biological process described with oxidation-reduction process	CYP49A1	-	1.14.15.15	ko:K00488,ko:K15004,ko:K17951,ko:K17960	ko00120,ko01100,ko03320,ko04979,map00120,map01100,map03320,map04979	M00104	R04806,R04807,R08505,R08758,R08759,R08760,R08761,R11142	RC00099,RC00242,RC01216,RC03368	ko00000,ko00001,ko00002,ko00199,ko01000	-	-	-	p450
31	iB_04797	Tc_010251	cytochrome P450 6a2	cytochrome P450 6a2 (CG9438)	oxidoreductase activity	colorless		XP_969875.1 (494)	K14999	CYP6; cytochrome P450 family 6 [EC:1.14.-.-]	213			ko00199, ko01000	7070.TC010251-PA	0.0	1000.0	COG2124@1|root,KOG0158@2759|Eukaryota,38BTY@33154|Opisthokonta,3BF8S@33208|Metazoa,3CV2F@33213|Bilateria	33208|Metazoa	Q	cytochrome P450	Cyp6a9	GO:0002118,GO:0003674,GO:0003824,GO:0004497,GO:0005575,GO:0005622,GO:0005623,GO:0005737,GO:0005783,GO:0005789,GO:0006082,GO:0006091,GO:0006629,GO:0006631,GO:0006805,GO:0006950,GO:0006952,GO:0007610,GO:0008150,GO:0008152,GO:0009055,GO:0009266,GO:0009404,GO:0009410,GO:0009605,GO:0009607,GO:0009617,GO:0009628,GO:0009636,GO:0009987,GO:0010033,GO:0010243,GO:0012505,GO:0014070,GO:0014074,GO:0016020,GO:…	-	ko:K14999,ko:K15003	-	-	-	-	ko00000,ko00199,ko01000	-	-	-	p450
32	iB_05119	Tc_034419, Tc_011865	uncharacterized protein LOC655706	tetraspanin 39D (CG8666)		less	*	XP_015839064.1 (237)	K06497	CD63, MLA1, TSPAN30; CD63 antigen	59			ko04147	7070.TC011865-PA	8.69e-165	465.0	KOG3882@1|root,KOG3882@2759|Eukaryota,3A3GQ@33154|Opisthokonta,3BRNW@33208|Metazoa,3D8TP@33213|Bilateria,42062@6656|Arthropoda,3T0UH@50557|Insecta	33208|Metazoa	S	Tetraspanin family	-	-	-	ko:K06497	ko04142,ko05205,map04142,map05205	-	-	-	ko00000,ko00001,ko04090,ko04147	-	-	-	Tetraspannin
33	iB_05264	Tc_012539	down syndrome cell adhesion molecule precursor	down syndrome cell adhesion molecule-1 (CG17800)	axon guidance receptor activity	emp./nec.		NP_001107841.1 (1943)	K06768	DSCAML1; Down syndrome cell adhesion molecule-like protein 1	364			ko04515	7070.TC012539-PA	0.0	3905.0	KOG3510@1|root,KOG3510@2759|Eukaryota,38C1V@33154|Opisthokonta,3BBJF@33208|Metazoa,3CRP3@33213|Bilateria,41XB0@6656|Arthropoda,3SH9M@50557|Insecta	33208|Metazoa	T	Down syndrome cell adhesion	Dscam	GO:0000902,GO:0000904,GO:0002237,GO:0003008,GO:0003674,GO:0003823,GO:0004888,GO:0005488,GO:0005515,GO:0005575,GO:0005623,GO:0005886,GO:0005887,GO:0006810,GO:0006897,GO:0006909,GO:0006928,GO:0006935,GO:0007154,GO:0007165,GO:0007275,GO:0007399,GO:0007409,GO:0007411,GO:0007413,GO:0007417,GO:0007419,GO:0007420,GO:0007422,GO:0007600,GO:0008037,GO:0008038,GO:0008046,GO:0008150,GO:0009581,GO:0009582,GO:…	-	ko:K06767,ko:K14965	-	-	-	-	ko00000,ko03036,ko04516	-	-	-	Dscam_C,I-set,Ig_3,fn3
34	iB_05278	Tc_034399, Tc_012610,Tc_012609,Tc_012607	disintegrin and metalloproteinase domain-containing protein 11	mind-meld (CG42252)	metalloendopeptidase activity	emp./nec.		KYB25294.1 (1227)			292				7070.TC012610-PA	0.0	1453.0	KOG3607@1|root,KOG3607@2759|Eukaryota,38B6W@33154|Opisthokonta,3B9I0@33208|Metazoa,3CU5P@33213|Bilateria,41WX6@6656|Arthropoda,3SJE2@50557|Insecta	33208|Metazoa	O	It is involved in the biological process described with proteolysis	ADAM22	GO:0003674,GO:0003824,GO:0005102,GO:0005178,GO:0005488,GO:0005515,GO:0005575,GO:0005623,GO:0005886,GO:0006508,GO:0006509,GO:0006807,GO:0007154,GO:0007155,GO:0007162,GO:0007165,GO:0007166,GO:0007229,GO:0007272,GO:0007275,GO:0007399,GO:0007417,GO:0007422,GO:0007610,GO:0007626,GO:0008150,GO:0008152,GO:0008233,GO:0008237,GO:0008344,GO:0008366,GO:0009987,GO:0010001,GO:0014037,GO:0014044,GO:0016020,GO:…	-	ko:K08610,ko:K16067,ko:K16068	-	-	-	-	ko00000,ko01000,ko01002	-	-	-	ADAM_CR,Disintegrin,EGF_2,Pep_M12B_propep,Reprolysin
35	iB_05329	Tc_012828	cuticle protein 18.7	cuticular protein 92F (CG5494)	structural constituent of chitin-based cuticle	irr. sep.		XP_969801.1 (260)			8	K10380	1		7070.TC012828-PA	1.93e-69	221.0	2EQN9@1|root,2STME@2759|Eukaryota,3AR23@33154|Opisthokonta,3C2BQ@33208|Metazoa,3DBY5@33213|Bilateria,421VA@6656|Arthropoda,3SNR7@50557|Insecta	33208|Metazoa	S	Structural constituent of cuticle	-	GO:0003674,GO:0005198,GO:0005214,GO:0005575,GO:0005576,GO:0007275,GO:0008010,GO:0008150,GO:0031012,GO:0032501,GO:0032502,GO:0040003,GO:0042302,GO:0042335,GO:0044421,GO:0048856	-	-	-	-	-	-	-	-	-	-	Chitin_bind_4
36	iB_05331	Tc_012834	attractin-like protein 1	distracted (CG5634)	synaptic target recognition	less		XP_970340.2 (1253)	K24332	ATRN; attractin	948			ko04090	7070.TC012834-PA	0.0	2650.0	KOG1388@1|root,KOG1388@2759|Eukaryota,38DSY@33154|Opisthokonta,3BCFB@33208|Metazoa,3CTGV@33213|Bilateria,41XG4@6656|Arthropoda,3SHGH@50557|Insecta	33208|Metazoa	T	receptor activity. It is involved in the biological process described with multicellular organismal development	ATRN	GO:0003674,GO:0005575,GO:0005576,GO:0005615,GO:0005622,GO:0005623,GO:0005737,GO:0005886,GO:0005887,GO:0006950,GO:0006979,GO:0007154,GO:0007165,GO:0007186,GO:0007272,GO:0007275,GO:0007399,GO:0007417,GO:0007420,GO:0008037,GO:0008038,GO:0008039,GO:0008150,GO:0008366,GO:0009987,GO:0016020,GO:0016021,GO:0021549,GO:0022008,GO:0022037,GO:0023052,GO:0030154,GO:0030182,GO:0030902,GO:0031224,GO:0031226,GO:…	-	-	-	-	-	-	-	-	-	-	CUB,EGF_2,Kelch_1,Kelch_3,Kelch_4,Kelch_5,Kelch_6,Laminin_EGF,Lectin_C,PSI
37	iB_05442	Tc_033122, Tc_013513,Tc_013511	T-box transcription factor TBX20	midline (CG6634)	transcriptional repressor activity	colorless		XP_972670.3 (594)	K10185	TBX20; T-box protein 20	251			ko03000	7070.TC013513-PA	5.54e-251	700.0	KOG3585@1|root,KOG3586@2759|Eukaryota,38BF8@33154|Opisthokonta,3BBR1@33208|Metazoa,3CSRV@33213|Bilateria,41U58@6656|Arthropoda,3SK7Q@50557|Insecta	33208|Metazoa	K	Sequence-specific DNA binding transcription factor activity. It is involved in the biological process described with regulation of transcription, DNA-templated	H15	GO:0000003,GO:0000122,GO:0000902,GO:0000904,GO:0000976,GO:0000977,GO:0000981,GO:0001012,GO:0001067,GO:0001221,GO:0001222,GO:0001224,GO:0001226,GO:0001227,GO:0001708,GO:0001709,GO:0002064,GO:0002065,GO:0002066,GO:0003002,GO:0003006,GO:0003008,GO:0003013,GO:0003015,GO:0003674,GO:0003676,GO:0003677,GO:0003690,GO:0003700,GO:0005488,GO:0005515,GO:0006355,GO:0006357,GO:0006928,GO:0006935,GO:0007275,GO:…	-	ko:K10185	-	-	-	-	ko00000,ko03000	-	-	-	T-box
38	iB_05518	Tc_032992,Tc_013892	protein takeout-like	uncharacterized protein (CG2016) [Zootermopsis nevadensis: protein takeout]		melanized		XP_015835188.1 (256)			188				7070.TC013892-PA	3.55e-161	455.0	29HT6@1|root,2RQZW@2759|Eukaryota,39TV8@33154|Opisthokonta,3BK99@33208|Metazoa,3D37A@33213|Bilateria,41YBM@6656|Arthropoda,3SKTX@50557|Insecta	33208|Metazoa	S	Haemolymph juvenile hormone binding protein (JHBP)	-	-	-	-	-	-	-	-	-	-	-	-	JHBP
39	iB_05712	Tc_033471, Tc_014870,Tc_014869	RIMS-binding protein 2	RIM binding protein (CG43073)	cytoskeletal matrix organization at active zone, neuromuscular synaptic transmission	less		KYB26941.1 (1319)	K17591	RIMBP2; RIMS-binding protein 2	601			ko01009	7070.TC014870-PA	0.0	1279.0	KOG3632@1|root,KOG3632@2759|Eukaryota,38CCB@33154|Opisthokonta,3BEY5@33208|Metazoa,3CSJI@33213|Bilateria,41UX5@6656|Arthropoda,3SIK2@50557|Insecta	33208|Metazoa	T	Src homology 3 domains	BZRAP1	GO:0003674,GO:0005102,GO:0005488,GO:0005515,GO:0005575,GO:0005622,GO:0005623,GO:0005737,GO:0005739,GO:0005829,GO:0005856,GO:0005938,GO:0006629,GO:0006694,GO:0006700,GO:0006996,GO:0007010,GO:0007154,GO:0007267,GO:0007268,GO:0007274,GO:0008150,GO:0008152,GO:0008202,GO:0008207,GO:0008610,GO:0009058,GO:0009892,GO:0009987,GO:0010563,GO:0010817,GO:0010921,GO:0010923,GO:0016043,GO:0019220,GO:0019222,GO:…	-	ko:K17591,ko:K19922	-	-	-	-	ko00000,ko01009,ko04131	-	-	-	SH3_2,SH3_9
40	iB_05719	Tc_014887	dehydrogenase/reductase SDR family member 11-like	antdh (CG1386)	carbonyl reductase (NADPH) activity, sensory perception of smell	irr. sep.		XP_008195025.1 (254)	K15890	FOHSDR; NADP+-dependent farnesol dehydrogenase [EC:1.1.1.216]	115			ko01000	7070.TC014887-PA	5.63e-177	493.0	COG1028@1|root,KOG1205@2759|Eukaryota,38DQR@33154|Opisthokonta,3BJDJ@33208|Metazoa,3CUQ1@33213|Bilateria,41ZE3@6656|Arthropoda,3SM7H@50557|Insecta	33208|Metazoa	Q	Belongs to the short-chain dehydrogenases reductases (SDR) family	DHRS11	GO:0000253,GO:0003674,GO:0003824,GO:0004303,GO:0006629,GO:0006694,GO:0008150,GO:0008152,GO:0008202,GO:0008610,GO:0009058,GO:0016229,GO:0016491,GO:0016614,GO:0016616,GO:0033764,GO:0044238,GO:0055114,GO:0071704,GO:0072555,GO:0072582,GO:1901360,GO:1901362,GO:1901576	1.1.1.216	ko:K15890	ko00900,ko00981,ko01130,map00900,map00981,map01130	-	R03264	RC00649	ko00000,ko00001,ko01000	-	-	-	adh_short
41	iB_06359	Tc_015905	adenylosuccinate synthetase	adenylosuccinate synthetase (CG17273)	adenylosuccinate synthase activity, neurogenesis	darker		XP_008200153.1 (189)			56				7070.TC015905-PA	2.12e-142	400.0	29K6H@1|root,2RTFE@2759|Eukaryota,3AB0J@33154|Opisthokonta,3BUTV@33208|Metazoa,3DBR3@33213|Bilateria,42167@6656|Arthropoda,3SPKR@50557|Insecta	33208|Metazoa	-	-	-	-	-	-	-	-	-	-	-	-	-	-	-
42	iB_06806	Tc_000393	synaptic vesicle glycoprotein 2B-like isoform X3	uncharacterized protein (CG3168, isoform A) [Papilio machaon: Synaptic vesicle glycoprotein 2B]	transmembrane transporter activity	melanized		XP_008201615.1 (521)	K06258	SV2; MFS transporter, VNT family, synaptic vesicle glycoprotein 2	408			ko02000	7070.TC000393-PA	0.0	1033.0	KOG0255@1|root,KOG0255@2759|Eukaryota,39SVS@33154|Opisthokonta,3BMZV@33208|Metazoa,3D3N7@33213|Bilateria,41Y88@6656|Arthropoda,3SHRM@50557|Insecta	33208|Metazoa	S	synaptic vesicle	-	-	-	ko:K06258	ko04512,map04512	-	-	-	ko00000,ko00001,ko02000	2.A.1.22	-	-	MFS_1,Sugar_tr
43	iB_07043	Tc_003827	zinc-finger autosomal protein-like	uncharacterized protein (CG31612, isoform A) [none found]	metal ion binding, nucleic acid binding	less		EFA00921.2 (297)			36	K09228	12		7070.TC003827-PA	6.14e-17	89.0	KOG1721@1|root,KOG1721@2759|Eukaryota,39T5S@33154|Opisthokonta,3BA1U@33208|Metazoa	33208|Metazoa	S	C2H2-type zinc-finger domain	-	-	-	ko:K09228	-	-	-	-	ko00000,ko03000	-	-	-	zf-C2H2,zf-H2C2_2,zf-H2C2_5
44	iB_07361	Tc_009459	TcOBP7A, Odorant binding protein -C21	C- odorant binding protein	chemosensation	melanized		XP_001813665.1 (119)			19	K18952	1
45	iB_07900	Tc_001243	vacuolar protein sorting-associated protein 33B	vacuolar protein sorting 33B (CG5127)	vesicle-mediated transport, regulation of SNARE complex assembly	darker		XP_971387.1 (587)	K23281	VPS33B; vacuolar protein sorting-associated protein 33B	137			ko04131	7070.TC001243-PA	0.0	1169.0	COG5158@1|root,KOG1302@2759|Eukaryota,39RXU@33154|Opisthokonta,3B9U7@33208|Metazoa,3CSCH@33213|Bilateria,41WUM@6656|Arthropoda,3SFND@50557|Insecta	33208|Metazoa	U	Belongs to the STXBP unc-18 SEC1 family	VPS33B	GO:0000003,GO:0000149,GO:0000226,GO:0000278,GO:0000280,GO:0000323,GO:0001501,GO:0001889,GO:0002376,GO:0002520,GO:0003674,GO:0005488,GO:0005515,GO:0005575,GO:0005622,GO:0005623,GO:0005737,GO:0005764,GO:0005768,GO:0005769,GO:0005770,GO:0005773,GO:0005794,GO:0006464,GO:0006807,GO:0006810,GO:0006886,GO:0006955,GO:0006996,GO:0007010,GO:0007017,GO:0007032,GO:0007049,GO:0007051,GO:0007052,GO:0007275,GO:…	-	ko:K20182	ko04138,map04138	-	-	-	ko00000,ko00001,ko04131	-	-	-	Sec1
46	iB_07902	Tc_001275	odorant receptor 2a-like	odorant receptor 2a (CG3206)	olfactory receptor activity, sensory perception of smell	darker		XP_008190319.1 (386)			41	K22984	17		7070.TC001275-PA	4.85e-285	778.0	2D4MA@1|root,2SVJW@2759|Eukaryota,3ARFN@33154|Opisthokonta,3C2Y0@33208|Metazoa,3DIKJ@33213|Bilateria,423KI@6656|Arthropoda,3SSFK@50557|Insecta	33208|Metazoa	I	Odorant receptor	-	-	-	ko:K08471	-	-	-	-	ko00000,ko04030	-	-	-	7tm_6
47	iB_07918	Tc_001376	hypothetical protein	uncharacterized protein (CG11318) [Zootermopsis nevadensis: putative G-protein coupled receptor 112]	G-protein coupled receptor activity, cell surface receptor signaling pathway	less		XP_015832941.1 (832)			297				7070.TC001376-PA	0.0	1652.0	KOG4193@1|root,KOG4193@2759|Eukaryota,3AFT9@33154|Opisthokonta,3BXXT@33208|Metazoa,3DETI@33213|Bilateria,42265@6656|Arthropoda,3SZ8W@50557|Insecta	33208|Metazoa	T	G-protein coupled receptor	-	-	-	ko:K08451	-	-	-	-	ko00000,ko04030	-	-	-	7tm_2,GPS
48	iB_08184	Tc_032964	hypothetical protein	none found [none found]		less		KYB24726.1 (64)			3	K14530	1		7668.SPU_008506-tr ***	8.15e-11	62.0	KOG1075@1|root,KOG1075@2759|Eukaryota	7668.SPU_008506-tr|-	E	Ribonuclease H protein	-	-	-	-	-	-	-	-	-	-	-	-	-
49	iB_08398	Tc_033206	PDZ and LIM domain protein Zasp	Z band alternatively spliced PDZ-motif protein 52 (CG30084)	muscle alpha-actinin binding, muscle structure development	darker		KYB27349.1 (1196)	K19867	PDLIM5_6_7; PDZ and LIM domain protein 5/6/7	32			ko04090	7070.TC013172-PA	8.1e-220	658.0	KOG1703@1|root,KOG1703@2759|Eukaryota,38G94@33154|Opisthokonta,3BA45@33208|Metazoa,3CSB0@33213|Bilateria,41WEG@6656|Arthropoda,3SJA1@50557|Insecta	33208|Metazoa	TZ	Zinc ion binding	LDB3	GO:0001725,GO:0001952,GO:0003674,GO:0003779,GO:0005080,GO:0005488,GO:0005515,GO:0005575,GO:0005622,GO:0005623,GO:0005634,GO:0005737,GO:0005856,GO:0005886,GO:0005911,GO:0005912,GO:0005913,GO:0005915,GO:0005924,GO:0005925,GO:0005927,GO:0006996,GO:0007010,GO:0007275,GO:0007568,GO:0007610,GO:0007631,GO:0008092,GO:0008150,GO:0008340,GO:0009653,GO:0009987,GO:0010259,GO:0010810,GO:0010927,GO:0015629,GO:…	-	ko:K19867	-	-	-	-	ko00000	-	-	-	DUF4749,LIM,PDZ
50	iB_08468	Tc_015328	ubiquitin-conjugating enzyme E2 L3	ubiquitin conjugating enzyme 10 (CG5788)	ubiquitin protein ligase binding, protein ubiquitination, neurogenesis	darker		XP_971805.1 (154)	K04552	UBE2L3, UBCH7; ubiquitin-conjugating enzyme E2 L3 [EC:2.3.2.23]	146			ko01000, ko04121	7070.TC015328-PA	2.51e-108	311.0	COG5078@1|root,KOG0422@2759|Eukaryota,38D8J@33154|Opisthokonta,3BCMF@33208|Metazoa,3CY98@33213|Bilateria,41TYF@6656|Arthropoda,3SKD8@50557|Insecta	33208|Metazoa	O	Belongs to the ubiquitin-conjugating enzyme family	UBE2L3	GO:0000151,GO:0000209,GO:0003674,GO:0003712,GO:0003713,GO:0003824,GO:0004842,GO:0005488,GO:0005515,GO:0005575,GO:0005622,GO:0005623,GO:0005634,GO:0005654,GO:0005737,GO:0005829,GO:0006355,GO:0006464,GO:0006508,GO:0006511,GO:0006807,GO:0007049,GO:0008150,GO:0008152,GO:0008283,GO:0009056,GO:0009057,GO:0009719,GO:0009725,GO:0009889,GO:0009891,GO:0009893,GO:0009987,GO:0010033,GO:0010468,GO:0010556,GO:…	2.3.2.23	ko:K04552	ko04120,ko05012,map04120,map05012	-	-	-	ko00000,ko00001,ko01000,ko04121	-	-	-	UQ_con
51	iB_08506	Tc_015537	protein GUCD1 isoform X1	uncharacterized protein (CG13760) [none found]		less		XP_008201610.1 (229)			192				7070.TC015537-PA	5.49e-169	471.0	KOG4621@1|root,KOG4621@2759|Eukaryota,38FP7@33154|Opisthokonta,3B9U9@33208|Metazoa,3CUKY@33213|Bilateria,41ZMS@6656|Arthropoda,3SMQZ@50557|Insecta	33208|Metazoa	S	Guanylylate cyclase	GUCD1	-	-	-	-	-	-	-	-	-	-	-	Guanylate_cyc_2
52	iB_08760	Tc_033755, Tc_009924	partitioning defective 6 homolog beta	par-6, isoform A (CG5884)	protein binding, epithelium development, establishment of neuroblast polarity, regulation of cell shape	melanized		XP_008195807.1 (309)	K06093	PARD6; partitioning defective protein 6	247			ko03036	7070.TC009924-PA	1.87e-199	558.0	COG5050@1|root,KOG3606@1|root,KOG2877@2759|Eukaryota,KOG3606@2759|Eukaryota,38FAD@33154|Opisthokonta,3B9VV@33208|Metazoa,3CXWX@33213|Bilateria,41VN6@6656|Arthropoda,3SJEX@50557|Insecta	33208|Metazoa	T	PB1 domain	PARD6B	GO:0000003,GO:0000226,GO:0000278,GO:0000902,GO:0000904,GO:0001667,GO:0001738,GO:0001763,GO:0001932,GO:0001933,GO:0002009,GO:0002064,GO:0002065,GO:0002066,GO:0003002,GO:0003006,GO:0003674,GO:0005080,GO:0005488,GO:0005515,GO:0005575,GO:0005622,GO:0005623,GO:0005634,GO:0005737,GO:0005813,GO:0005815,GO:0005829,GO:0005856,GO:0005886,GO:0005911,GO:0005923,GO:0005938,GO:0006469,GO:0006928,GO:0006996,GO:…	-	ko:K06093	ko04015,ko04144,ko04360,ko04390,ko04391,ko04530,ko05165,map04015,map04144,map04360,map04390,map04391,map04530,map05165	-	-	-	ko00000,ko00001,ko03036	-	-	-	PB1,PDZ
53	iB_08861	Tc_006177	uncharacterized protein LOC103313800	beat-Vc (CG14390)	heterophilic cell-cell adhesion via plasma membrane cell adhesion molecules	melanized		EFA08524.1 (162)			10	K06782	1
54	iB_09043	Tc_016314	sulfatase-modifying factor 1	uncharacterized protein (CG7049) [Papilio xuthus: sulfatase-modifying factor 1]		colorless	*	XP_969670.3 (330)	K13444	SUMF1, FGE; formylglycine-generating enzyme [EC:1.8.3.7]	319			ko01000	7070.TC016314-PA	7.47e-220	607.0	COG1262@1|root,2QVDG@2759|Eukaryota,38C17@33154|Opisthokonta,3B9T4@33208|Metazoa,3CX3Y@33213|Bilateria,41TBX@6656|Arthropoda,3SG9Y@50557|Insecta	33208|Metazoa	S	Sulfatase-modifying factor	SUMF1	GO:0003674,GO:0003824,GO:0005488,GO:0005507,GO:0005515,GO:0005575,GO:0005622,GO:0005623,GO:0005737,GO:0005783,GO:0005788,GO:0006464,GO:0006629,GO:0006643,GO:0006664,GO:0006665,GO:0006687,GO:0006807,GO:0008150,GO:0008152,GO:0009987,GO:0012505,GO:0016491,GO:0016667,GO:0016670,GO:0018158,GO:0019538,GO:0031974,GO:0036211,GO:0042802,GO:0042803,GO:0043167,GO:0043169,GO:0043170,GO:0043226,GO:0043227,GO:…	1.8.3.7	ko:K13444	ko04142,map04142	-	-	-	ko00000,ko00001,ko01000	-	-	-	FGE-sulfatase
55	iB_09050	Tc_033022, Tc_013879, Tc_013880	peptide chain release factor 1-like, mitochondrial	uncharacterized protein (CG5705) [Anopheles darlingi: peptide chain release factor 1]	translation release factor activity, translational termination	less		XP_967739.2 (387)	K02835	prfA, MTRF1, MRF1; peptide chain release factor 1	246			ko03012	7070.TC013879-PA	6.33e-275	752.0	COG0216@1|root,KOG2726@2759|Eukaryota,38CVW@33154|Opisthokonta,3B9G3@33208|Metazoa,3CTVN@33213|Bilateria,41XR4@6656|Arthropoda,3SI29@50557|Insecta	33208|Metazoa	J	Translation release factor activity, codon specific. It is involved in the biological process described with translational termination	MTRF1	GO:0003674,GO:0003676,GO:0003723,GO:0003747,GO:0005488,GO:0005575,GO:0005622,GO:0005623,GO:0005737,GO:0005739,GO:0005759,GO:0006412,GO:0006415,GO:0006417,GO:0006449,GO:0006518,GO:0006807,GO:0008079,GO:0008135,GO:0008150,GO:0008152,GO:0009058,GO:0009059,GO:0009889,GO:0009987,GO:0010467,GO:0010468,GO:0010556,GO:0010608,GO:0016043,GO:0016149,GO:0019222,GO:0019538,GO:0022411,GO:0031323,GO:0031326,GO:…	-	ko:K02835	-	-	-	-	ko00000,ko03012	-	-	-	PCRF,RF-1
56	iB_09103	Tc_014482	guanine nucleotide-binding protein subunit beta-1	G-protein beta-subunit 13F (CG10545)	GTPase activity, actin filament organization, asymmetric neuroblast division	melanized		EFA04686.2 (196)	K03940	NDUFS7; NADH dehydrogenase (ubiquinone) Fe-S protein 7 [EC:7.1.1.2]	167			ko01000	7070.TC014482-PA	2.4e-151	424.0	COG0377@1|root,KOG1687@2759|Eukaryota,38D5F@33154|Opisthokonta,3BBSN@33208|Metazoa,3CT8K@33213|Bilateria,41UXW@6656|Arthropoda,3SG8U@50557|Insecta	33208|Metazoa	C	Belongs to the complex I 20 kDa subunit family	NDUFS7	GO:0000302,GO:0002020,GO:0002118,GO:0002121,GO:0003674,GO:0003824,GO:0003954,GO:0005488,GO:0005515,GO:0005575,GO:0005622,GO:0005623,GO:0005737,GO:0005739,GO:0005740,GO:0005743,GO:0005746,GO:0005747,GO:0005759,GO:0005886,GO:0006091,GO:0006119,GO:0006120,GO:0006139,GO:0006163,GO:0006725,GO:0006753,GO:0006793,GO:0006796,GO:0006807,GO:0006950,GO:0006979,GO:0006996,GO:0007005,GO:0007275,GO:0007568,GO:…	1.6.5.3,1.6.99.3	ko:K03940	ko00190,ko01100,ko04714,ko04723,ko04932,ko05010,ko05012,ko05016,map00190,map01100,map04714,map04723,map04932,map05010,map05012,map05016	M00143	R11945	RC00061	ko00000,ko00001,ko00002,ko01000	3.D.1.6	-	-	Oxidored_q6
57	iB_09239	Tc_008912	AP-3 complex subunit sigma-2 isoform X1	orange (CG3029)	protein transporter activity, compound eye pigmentation, intracellular transport, synaptic vesicle coating	less	*	XP_974482.1 (191)	K12399	AP3S; AP-3 complex subunit sigma	191			ko04131	7070.TC008912-PA	1.86e-128	365.0	COG5030@1|root,KOG0936@2759|Eukaryota,38T6J@33154|Opisthokonta,3BA4R@33208|Metazoa,3CW6F@33213|Bilateria,41TCJ@6656|Arthropoda,3SJ2I@50557|Insecta	33208|Metazoa	U	Protein transporter activity. It is involved in the biological process described with vesicle-mediated transport	AP3S1	GO:0003674,GO:0005215,GO:0005575,GO:0005622,GO:0005623,GO:0005737,GO:0005794,GO:0005802,GO:0006725,GO:0006726,GO:0006727,GO:0006810,GO:0006886,GO:0006928,GO:0006996,GO:0007017,GO:0007018,GO:0007033,GO:0007040,GO:0007154,GO:0007165,GO:0007166,GO:0007167,GO:0007169,GO:0008055,GO:0008088,GO:0008089,GO:0008104,GO:0008150,GO:0008152,GO:0008286,GO:0008565,GO:0009058,GO:0009719,GO:0009725,GO:0009987,GO:…	-	ko:K12399	ko04142,map04142	-	-	-	ko00000,ko00001,ko04131	-	-	-	Clat_adaptor_s
58	iB_09355	Tc_006363	melanoma-associated antigen D2-like	MAGE (CG10059)	contributes to SUMO transferase activity, cellular response to DNA damage stimulus, neuron projection morphogenesis	darker		XP_008196776.2 (247)	K22823	NSMCE3, NSE3; non-structural maintenance of chromosomes element 3	54			ko03400	7070.TC006363-PA	1.9e-176	491.0	KOG4562@1|root,KOG4562@2759|Eukaryota,38V4K@33154|Opisthokonta,3BJSD@33208|Metazoa,3D2KY@33213|Bilateria,42105@6656|Arthropoda,3SP9S@50557|Insecta	33208|Metazoa	S	Melanoma-associated antigen	NDNL2	GO:0000003,GO:0000793,GO:0002576,GO:0003008,GO:0003014,GO:0003096,GO:0003674,GO:0005488,GO:0005515,GO:0005575,GO:0005576,GO:0005622,GO:0005623,GO:0005634,GO:0005654,GO:0005694,GO:0005730,GO:0005737,GO:0005829,GO:0006139,GO:0006259,GO:0006281,GO:0006355,GO:0006725,GO:0006807,GO:0006810,GO:0006811,GO:0006812,GO:0006814,GO:0006887,GO:0006950,GO:0006974,GO:0007275,GO:0007399,GO:0007406,GO:0007565,GO:…	-	-	-	-	-	-	-	-	-	-	MAGE
59	iB_09413	Tc_005389	sodium-independent sulfate anion transporter	epidermal stripes and patches (CG7005)	secondary active sulfate transmembrane transporter activity, sulfate transmembrane transport	melanized		XP_015838458.1 (607)	K14708	SLC26A11; solute carrier family 26 (sodium-independent sulfate anion transporter), member 11	329			ko02000	7070.TC005389-PA	0.0	1190.0	COG0659@1|root,KOG0236@2759|Eukaryota,38C1D@33154|Opisthokonta,3BE0D@33208|Metazoa,3CTB7@33213|Bilateria,41X17@6656|Arthropoda,3SFMG@50557|Insecta	33208|Metazoa	P	Sulfate transmembrane transporter activity. It is involved in the biological process described with sulfate transport	SLC26A11	GO:0000003,GO:0000323,GO:0003674,GO:0005215,GO:0005216,GO:0005253,GO:0005254,GO:0005310,GO:0005342,GO:0005575,GO:0005622,GO:0005623,GO:0005634,GO:0005654,GO:0005737,GO:0005764,GO:0005765,GO:0005773,GO:0005774,GO:0005783,GO:0005794,GO:0005886,GO:0005887,GO:0006810,GO:0006811,GO:0006820,GO:0006821,GO:0006835,GO:0006873,GO:0006885,GO:0007610,GO:0007617,GO:0007618,GO:0007621,GO:0008150,GO:0008272,GO:…	-	ko:K14708	-	-	-	-	ko00000,ko02000	2.A.53.1	-	-	STAS,Sulfate_transp
60	iB_09430	Tc_005306	serine/threonine-protein kinase RIO3	uncharacterized protein (CG3008) [Oryctes borbonicus: phosphotransferase]	protein serine/threonine kinase activity	darker		XP_975162.1 (518)	K08872	RIOK3, SUDD; RIO kinase 3 [EC:2.7.11.1]	315			ko01000, ko01001	7070.TC005306-PA	0.0	1038.0	COG1718@1|root,KOG2269@2759|Eukaryota,38DUB@33154|Opisthokonta,3BBAV@33208|Metazoa,3CSYH@33213|Bilateria,41VBA@6656|Arthropoda,3SIV4@50557|Insecta	33208|Metazoa	T	protein serine threonine kinase activity. It is involved in the biological process described with protein phosphorylation	RIOK3	GO:0001817,GO:0001819,GO:0002020,GO:0002682,GO:0002683,GO:0002684,GO:0002697,GO:0002698,GO:0002831,GO:0002832,GO:0003674,GO:0003824,GO:0004672,GO:0004674,GO:0005488,GO:0005515,GO:0005575,GO:0005622,GO:0005623,GO:0005634,GO:0005737,GO:0005829,GO:0006139,GO:0006364,GO:0006396,GO:0006464,GO:0006468,GO:0006725,GO:0006793,GO:0006796,GO:0006807,GO:0007059,GO:0008150,GO:0008152,GO:0009605,GO:0009607,GO:…	2.7.11.1	ko:K08872	-	-	-	-	ko00000,ko01000,ko01001	-	-	-	RIO1
61	iB_09736	Tc_003116	FIT family protein CG10671	uncharacterized protein (CG10671) [Papilio xuthus: FIT family protein CG10671]	lipid storage	darker		XP_970648.1 (365)			236				7070.TC003116-PA	6.55e-275	750.0	KOG3750@1|root,KOG3750@2759|Eukaryota,38DTS@33154|Opisthokonta,3BK1N@33208|Metazoa,3D2GA@33213|Bilateria,41TMN@6656|Arthropoda,3SI1A@50557|Insecta	33208|Metazoa	I	Inositol phospholipid synthesis and fat-storage-inducing TM	FITM2	GO:0002064,GO:0002065,GO:0002066,GO:0002067,GO:0002068,GO:0003008,GO:0003309,GO:0003323,GO:0005575,GO:0005622,GO:0005623,GO:0005737,GO:0005783,GO:0005789,GO:0006629,GO:0006644,GO:0006793,GO:0006796,GO:0006996,GO:0007010,GO:0007275,GO:0007399,GO:0007600,GO:0007605,GO:0007610,GO:0007626,GO:0008150,GO:0008152,GO:0008344,GO:0008610,GO:0008654,GO:0009058,GO:0009888,GO:0009889,GO:0009987,GO:0010866,GO:…	-	-	-	-	-	-	-	-	-	-	Scs3p
62	iB_09988	Tc_014025	slit homolog 3 protein-like	leucine-rich repeat-containing G protein-coupled receptor 2 (rickets; CG8930)	neuropeptide receptor activity, regulation of chitin-based cuticle tanning, neuropeptide signaling pathway	less		XP_008193067.1 (442)			17	K17256	7		7070.TC014025-PA	2.25e-191	545.0	COG4886@1|root,KOG0619@2759|Eukaryota,38E8C@33154|Opisthokonta,3BET7@33208|Metazoa,3D45V@33213|Bilateria,422B1@6656|Arthropoda,3SQJC@50557|Insecta	33208|Metazoa	T	Leucine-rich repeats, typical (most populated) subfamily	CPN2	GO:0001932,GO:0001933,GO:0001968,GO:0002673,GO:0002682,GO:0002697,GO:0002920,GO:0003674,GO:0003824,GO:0004180,GO:0004181,GO:0004857,GO:0004860,GO:0005488,GO:0005515,GO:0005518,GO:0005575,GO:0005576,GO:0005622,GO:0005623,GO:0005737,GO:0006469,GO:0006508,GO:0006807,GO:0007154,GO:0007165,GO:0007166,GO:0008150,GO:0008152,GO:0008233,GO:0008235,GO:0008237,GO:0008238,GO:0009892,GO:0009966,GO:0009968,GO:…	1.11.1.7	ko:K06260,ko:K13023,ko:K16351,ko:K19511	ko04360,ko04512,ko04514,ko04611,ko04640,map04360,map04512,map04514,map04611,map04640	-	-	-	ko00000,ko00001,ko01000,ko01002,ko04090,ko04516	-	-	-	I-set,LRRNT,LRR_8,LRR_9
63	iB_09991	Tc_014033	sodium/potassium-transporting ATPase subunit beta-2-like	nervana 2, isoform C (CG9261)	sodium:potassium-exchanging ATPase activity, open tracheal system development, establishment of glial blood-brain barrier, cell adhesion involved in heart morphogenesis	darker		XP_008193076.1 (261)	K01540	ATP1B, CD298; sodium/potassium-transporting ATPase subunit beta	154			ko04090	7070.TC014033-PA	2.93e-129	370.0	KOG3927@1|root,KOG3927@2759|Eukaryota	2759|Eukaryota	U	This is the non-catalytic component of the active enzyme, which catalyzes the hydrolysis of ATP coupled with the exchange of Na( ) and K( ) ions across the plasma membrane	nkb-3	GO:0003008,GO:0007600,GO:0007605,GO:0008150,GO:0009605,GO:0009612,GO:0009628,GO:0010996,GO:0032501,GO:0050877,GO:0050896,GO:0050954	-	ko:K01540	ko04022,ko04024,ko04260,ko04261,ko04911,ko04918,ko04919,ko04925,ko04960,ko04961,ko04964,ko04970,ko04971,ko04972,ko04973,ko04974,ko04976,ko04978,map04022,map04024,map04260,map04261,map04911,map04918,map04919,map04925,map04960,map04961,map04964,map04970,map04971,map04972,map04973,map04974,map04976,map04978	-	-	-	ko00000,ko00001,ko04090	3.A.3.1	-	-	Na_K-ATPase
64	iB_10104	Tc_013627	putative leucine-rich repeat-containing protein DDB_G0290503 isoform X1	uncharacterized protein (CG18304) [Habropoda laboriosa: protein SOGA3]	Protein SOGA, regulation of autophagy	darker		EFA11445.1 (1995)			915				7070.TC013627-PA	0.0	2852.0	KOG4787@1|root,KOG4787@2759|Eukaryota,38GWN@33154|Opisthokonta,3BDSG@33208|Metazoa,3CWUV@33213|Bilateria,41XC2@6656|Arthropoda,3SHNA@50557|Insecta	33208|Metazoa	E	SOGA family member	SOGA3	-	-	ko:K17785	-	-	-	-	ko00000,ko03029	-	-	-	SOGA
65	iB_10133	Tc_014774	histone acetyltransferase KAT2A	Gcn5 ortholog (CG4107)	histone acetyltransferase activity	less		XP_015835856.1 (779)	K06062	PCAF, KAT2, GCN5; histone acetyltransferase [EC:2.3.1.48]	576			ko01000, ko03021, ko03036	7070.TC014774-PA	0.0	1585.0	COG5076@1|root,KOG1472@2759|Eukaryota,38C6C@33154|Opisthokonta,3BA34@33208|Metazoa,3CXGI@33213|Bilateria,41UNV@6656|Arthropoda,3SJ6N@50557|Insecta	33208|Metazoa	BK	Histone acetyltransferase activity. It is involved in the biological process described with	KAT2B	GO:0000079,GO:0000123,GO:0000124,GO:0000125,GO:0000228,GO:0000428,GO:0000775,GO:0000776,GO:0000785,GO:0000790,GO:0000976,GO:0000977,GO:0001012,GO:0001067,GO:0001701,GO:0001756,GO:0001816,GO:0001838,GO:0001841,GO:0001843,GO:0001932,GO:0001933,GO:0002009,GO:0002682,GO:0002694,GO:0003002,GO:0003008,GO:0003013,GO:0003018,GO:0003674,GO:0003676,GO:0003677,GO:0003682,GO:0003690,GO:0003712,GO:0003713,GO:…	2.3.1.48	ko:K06062	ko04330,ko04919,ko05166,ko05203,map04330,map04919,map05166,map05203	-	-	-	ko00000,ko00001,ko01000,ko03021,ko03036	-	-	-	Acetyltransf_1,Bromodomain,PCAF_N
66	iB_10156	Tc_033320, Tc_015307	probable anion transporter 2, chloroplastic	major facilitator superfamily transporter 9, isoform B (CG4288)	high-affinity inorganic phosphate:sodium symporter activity, transmembrane transport	less		XP_001814375.2 (412)			277	K08193	36		7070.TC015307-PA	3.78e-288	802.0	KOG2482@1|root,KOG2532@1|root,KOG2482@2759|Eukaryota,KOG2532@2759|Eukaryota,39VHY@33154|Opisthokonta,3BEVY@33208|Metazoa,3D0JU@33213|Bilateria,41WS9@6656|Arthropoda,3SK6I@50557|Insecta	33208|Metazoa	G	Major Facilitator Superfamily	-	-	-	-	-	-	-	-	-	-	-	-	MFS_1
67	iB_10159	Tc_015429	adiponectin receptor protein isoform X1	adiponectin receptor (CG5315)	adipokinetic hormone receptor activity, triglyceride homeostasis, glucose homeostasis	darker		XP_008194517.1 (393)	K07297	ADIPOR; adiponectin receptor	341				7070.TC015429-PA	1.68e-298	812.0	COG1272@1|root,KOG0748@2759|Eukaryota,38C8H@33154|Opisthokonta,3BCS0@33208|Metazoa,3CTE5@33213|Bilateria,41VPR@6656|Arthropoda,3SIDV@50557|Insecta	33208|Metazoa	T	receptor	ADIPOR2	GO:0001525,GO:0001558,GO:0001568,GO:0001944,GO:0002791,GO:0002793,GO:0003674,GO:0005488,GO:0005515,GO:0005575,GO:0005623,GO:0005886,GO:0006082,GO:0006109,GO:0006629,GO:0006631,GO:0006950,GO:0007154,GO:0007165,GO:0007166,GO:0007275,GO:0008150,GO:0008152,GO:0009266,GO:0009409,GO:0009611,GO:0009628,GO:0009653,GO:0009719,GO:0009725,GO:0009755,GO:0009889,GO:0009893,GO:0009966,GO:0009967,GO:0009968,GO:…	-	ko:K07297	ko04152,ko04211,ko04920,ko04932,map04152,map04211,map04920,map04932	-	-	-	ko00000,ko00001	-	-	-	HlyIII
68	iB_10181	Tc_015547	ubiquitin-fold modifier-conjugating enzyme 1	uncharacterized protein (CG8386) [Zootermopsis nevadensis: Ufm1-conjugating enzyme 1]	Ubiquitin-fold modifier-conjugating enzyme 1	darker		XP_015836320.1 (166)	K12165	UFC1; ufm1-conjugating enzyme 1	156			ko04121	7070.TC015547-PA	4.95e-123	350.0	KOG3357@1|root,KOG3357@2759|Eukaryota,39FC1@33154|Opisthokonta,3B9BY@33208|Metazoa,3CTC0@33213|Bilateria,41U3F@6656|Arthropoda,3SJGZ@50557|Insecta	33208|Metazoa	S	E2-like enzyme which forms an intermediate with UFM1 via a thioester linkage	UFC1	GO:0003674,GO:0003824,GO:0005488,GO:0005515,GO:0005575,GO:0005622,GO:0005623,GO:0005737,GO:0006464,GO:0006807,GO:0006950,GO:0008150,GO:0008152,GO:0009987,GO:0016740,GO:0019538,GO:0019787,GO:0019899,GO:0031624,GO:0032446,GO:0033554,GO:0034976,GO:0036211,GO:0043170,GO:0043412,GO:0044237,GO:0044238,GO:0044260,GO:0044267,GO:0044390,GO:0044424,GO:0044464,GO:0050896,GO:0051716,GO:0070647,GO:0071568,GO:…	-	ko:K12165	-	-	-	-	ko00000,ko04121	-	-	-	UFC1
69	iB_10701	Tc_014985	formin-binding protein 1-like	Cdc42-interacting protein 4, isoform B (CG15015)	phospholipid binding, Rho GTPase binding, cellular protein localization	melanized		EFA04920.2 (135)							7070.TC014985-PA	1.54e-79	237.0	KOG3565@1|root,KOG3565@2759|Eukaryota,38EK2@33154|Opisthokonta,3BDUA@33208|Metazoa,3CTQB@33213|Bilateria,41UJ6@6656|Arthropoda,3SGBC@50557|Insecta	33208|Metazoa	Z	It is involved in the biological process described with signal transduction	FNBP1	GO:0000323,GO:0003674,GO:0005488,GO:0005515,GO:0005575,GO:0005622,GO:0005623,GO:0005737,GO:0005764,GO:0005773,GO:0005829,GO:0005856,GO:0005886,GO:0005905,GO:0005911,GO:0005938,GO:0006810,GO:0006897,GO:0006898,GO:0006900,GO:0006928,GO:0006996,GO:0007009,GO:0007275,GO:0007399,GO:0007439,GO:0008150,GO:0009653,GO:0009790,GO:0009887,GO:0009888,GO:0009987,GO:0010256,GO:0010324,GO:0012505,GO:0016020,GO:…	-	ko:K07196,ko:K20121	ko04910,map04910	-	-	-	ko00000,ko00001,ko04131	-	-	-	FCH,SH3_1,SH3_9
