# Supplementary material for: Phenotypic screen and transcriptomics approach complement each other in functional genomics of defensive stink gland physiology
Source: BMC Genomics. 2022 Aug 20;23:608. doi: 10.1186/s12864-022-08822-z (PMC9392906; doi:10.1186/s12864-022-08822-z)
Supplement: Supplementary file 3 — Additional file 3: Supplementary Table S3. GC-MS analysis of stink gland volatile compounds of iBeetle-confirmed genes in knock-down beetles (separate, sortable Excel file). Analyzed substances were 2-Methyl-1,4-benzoquinone (MBQ) and 2-Ethyl-1,4-benzoquinone (EBQ), as well as 1-Pentadecene (1-C15) and 1-Heptadecene (1-C17). Bold iB numbers indicate that the originally annotated phenotype in iBeetle-Base was confirmed in the re-screen. Italics indicate that the gene expression in glands was twofold higher (FC ≥ 2) than in control tissues as identified in a previous study [28]. Reference to the morphological gland phenotype is given in column C. Column T indicates the color code for extraction of the data to generate Figure 3. [file 12864_2022_8822_MOESM3_ESM.xlsx]

## Sheet: Sheet1
Additional file 3: Supplementary Table S3: GC-MS analysis of stink gland volatile compounds of iBeetle-confirmed genes in knock-down beetles.
iB_#	OGS_# (ass. 5.2)	gland phenotype Fig.1	thoracic								abdominal
			MBQ		EBQ		1-C15		1-C17		MBQ		EBQ		1-C15		1-C17		Color code
			♂	♀	♂	♀	♂	♀	♂	♀	♂	♀	♂	♀	♂	♀	♂	♀
iB_00081	Tc_000379	irr. sep.	0.544776		0.5		1.46825		1.42466		1.96721		1.16854		0.96701		1.10256
iB_00105	Tc_000476	emp./nec.	0%	0%	0%	0%	33%	23%	28%	18%	0%	0%	0%	0%	17%	15%	7%	10%
iB_00110	Tc_000504	irr. size	0.776119		0.833333		1.34921		1.61644		1.7377		1.48315		1.1732		1.57692
iB_00185	Tc_000885	empt./nec.	0		0		0.110317		0.153425		0		0		0.0354639		0
iB_00414	Tc_002616	darker	0.955224		0.736111		1.29762		1.47945		1.44262		0.977528		0.748454		0.666667
iB_01044	Tc_006408	irr. sep.	0.298507		0.277778		1.69048		2.0274		1.18033		0.988764		1.02887		1.28205
iB_01372	Tc_033883	irr. sep.	2.13433		2		1.25794		1.05479		1.42623		1.07865		0.534021		0.435897
iB_01798	Tc_011075	irr. sep.	0.985075		0.875		1.11111		1.08219		3.60656		2.8764		1.46392		2.30769
iB_01975	Tc_012387	darker	10%	0%	12%	1%	34%	9%	26%	6%	27%	26%	35%	30%	45%	10%	27%	4%
iB_02292	Tc_014494	less	2.87879	1.39394	1.75556	0.955556	1.31522	1.78261	1.35185	1.85185	2.79762	0	1.86567	0	1.41921	0.29476	2.2	0
iB_02297	Tc_014520	emp./nec.	0.776119		0.888889		1.3254		1.17808		1.88525		1.76404		1.16495		1.38462
iB_02401	Tc_015095	darker	3.81818	3.75758	1.62222	1.8	1.86957	1.375	1.92593	1.37037	1.47619	0.547619	0.626866	0.283582	1.1441	0.89083	1.33333	0.866667
iB_02416	Tc_015165	irr. sep.	1.21212	1.33333	1.06667	1.37778	1.18478	1.15217	2.44444	1.2963	1.25	1.19048	0.895522	0.932836	1.0262	0.949782	1.66667	1.25
iB_02428	Tc_015203	irr. sep.	4.98485	1.0303	3.11111	0.511111	2.26087	1.92391	2.38889	1.66667	0.690476	1.77381	0.507463	1.15672	1.23144	1.74672	1.5	2.15
iB_02471	Tc_015379	irr. size	0		0		0.434524		0.479452		0		0		0.447423		0.358974
iB_02516	Tc_015811	melanized	5.45455	1.69697	3.77778	1.13333	3.58696	1.31522	4.96296	1.27778	2.92857	0.52381	1.87313	0.328358	2.13974	0.554585	3.66667	0.533333
iB_02517	Tc_030914	melanized	0	0	0	0	0.679348	0.809783	0.833333	0.833333	0	0	0	0	0.266376	1.63755	0.433333	2.16667
iB_02563	Tc_030950	emp./nec.	0.865672		0.930556		1.15079		1.36986		1.08197		0.853933		0.983505		1.02564
iB_02627	Tc_011288	less	0	0	0	0	0.217391	0.486413	0.318519	0.444444	0.404762	0.285714	0.298507	0.208955	0.709607	0.906114	1.03333	0.8
iB_02673	Tc_032251	emp./nec.	0	0	0	0	0.0847826	0.0858696	0	0	0.214286	0	0.164179	0	0.655022	0.129258	0.566667	0
iB_02716	Tc_002723	emp./nec.	1.39394	2.30303	1	1.44444	1.86957	2.56522	1.77778	2.7037	0.809524	1	0.686567	0.641791	1.32751	1.17031	2	1.2
iB_02774	Tc_008303	darker	0%	0%	0%	0%	14%	20%	12%	15%	3%	89%	5%	91%	33%	68%	26%	59%
iB_02931	Tc_031247	irr. sep.	0	0	0	0	0.98913	0.184783	1.07407	0.259259	0	0	0	0	1.17904	1.0917	1.26667	1.26667
iB_03294	Tc_002074	darker	0	0	0	0	0	0	0	0	0.03	0.05	0.01	0.1	0.18	0.25	0.1	0.11
iB_03552	Tc_032367	darker	0.761194		0.680556		0.642857		0.547945		0.409836		0.404494		0.459794		0.435897
iB_03695	Tc_004129	irr. sep.	0.454545	0	0.377778	0	0.467391	0.075	0.962963	0.185185	2.46429	0	1.97761	0	1.59389	0.144105	2.16667	0.206667
iB_03913	Tc_005167	emp./nec.	0		0		0.144048		0.180822		0		0		0.104742		0.164103
iB_04420	Tc_008047	irr. sep.	0.57	1.15	0.86	1.26	0.95	1.17	0.93	1.43	0.81	1.34	0.88	1.5	1.11	1.2	1.03	1.04
iB_04702	Tc_031200	darker	0%	0%	0%	3%	27%	49%	24%	44%	14%	3%	13%	3%	62%	44%	47%	16%
iB_04717	Tc_009877	melanized	0%	0%	0%	3%	19%	28%	14%	21%	0%	0%	0%	0%	72%	67%	57%	36%
iB_04797	Tc_010251	colorless	0	0	0	0	0.843478	2.40217	0.751852	2.51852	0	0	0	0	1.41921	0.615721	2.36667	0.633333
iB_05119	Tc_034419	less	0.63	0.61	0.7	0.68	0.41	0.61	0.25	0.59	0.55	1.64	0.57	1.6	0.46	1.29	0.26	1.51
iB_05264	Tc_012539	emp./nec.	0.791045		0.777778		0.670635		0.657534		0		0		0.340206		0.320513
iB_05278	Tc_034399	emp./nec.	1.85075		1.73611		1.30556		1.35616		0.278689		0.202247		0.36701		0.333333
iB_05329	Tc_012828	irr. sep.	0	1.09091	0	0.755556	0.408696	0.807065	0.574074	1	0.714286	1.2619	0.38806	0.746269	0.497817	0.584279	0.7	0.68
iB_05331	Tc_012834	less	0.970149		1		0.944444		1.06849		1.57377		1.01124		1.01856		0.846154
iB_05442	Tc_033122	colorless	0		0		0.227381		0.279452		0		0		0.0742268		0
iB_05518	Tc_032992	melanized	0.30303	0.30303	0.222222	0.2	0.728261	0.505435	0.777778	0.611111	0.285714	0.380952	0.182836	0.19403	0.631441	0.655022	1.06667	1.06667
iB_05712	Tc_033471	less	0	0.30303	0	0.222222	0.570652	0.913043	0.796296	1.40741	0	0	0	0	0.0576419	0.310044	0.286667	0.5
iB_05719	Tc_014887	irr. sep.	1.63636	0	1.11111	0	1.78261	1.58152	1.92593	1.7037	3.03571	0.666667	2.07463	0.410448	1.47598	0.991266	2.3	1.31667
iB_06359	Tc_015905	darker	0%	4%	9%	11%	94%	73%	89%	58%	9%	29%	15%	42%	80%	76%	57%	31%
iB_06806	Tc_000393	melanized	148%	28%	165%	32%	106%	90%	114%	95%	68%	99%	83%	84%	84%	102%	70%	84%
iB_07043	Tc_003827	less	122%	0.98	134%	1.13	119%	1.21	125%	1.42	104%	0	111%	0	93%	0.07	77%	0.02
iB_07361	Tc_009459	melanized	0%	0	0%	0	20%	0.72	18%	0.69	0%	0	0%	0	10%	0	6%	0
iB_07900	Tc_001243	darker	81%	0.79	99%	1.1	72%	1.04	66%	1	123%	0	127%	0	124%	0	142%	0
iB_07902	Tc_001275	darker	37%	0	58%	0	42%	0.54	36%	0.49	51%	0.04	62%	0.11	45%	0.52	28%	0.28
iB_07918	Tc_001376	less	104%	45%	134%	51%	118%	93%	139%	91%	91%	114%	108%	108%	114%	119%	134%	105%
iB_08184	Tc_032964	less	128%	0.18	127%	0.25	108%	0.88	111%	0.71	98%	0.89	109%	0.96	89%	1.08	76%	0.74
iB_08398	Tc_033206	darker	0%	32%	0%	54%	76%	64%	72%	65%	5%	132%	13%	131%	84%	78%	66%	53%
iB_08468	Tc_015328	darker	58%	0.2	54%	0.26	95%	0.64	102%	0.58	78%	0.68	67%	0.7	75%	1.04	56%	1.23
iB_08506	Tc_015537	less	114%	67%	142%	83%	99%	109%	80%	129%	73%	147%	81%	147%	83%	123%	57%	114%
iB_08760	Tc_033755	melanized	0%	0%	0%	0%	47%	63%	49%	67%	3%	31%	5%	38%	48%	96%	29%	78%
iB_08861	Tc_006177	melanized	9%	6%	13%	9%	58%	52%	57%	52%	12%	16%	18%	20%	77%	58%	65%	24%
iB_09043	Tc_016314	colorless	0%	0%	0%	0%	36%	53%	22%	35%	0%	0%	0%	0%	97%	98%	75%	65%
iB_09050	Tc_033022	less	46%	24%	51%	31%	99%	87%	70%	74%	2%	55%	0%	52%	16%	93%	7%	70%
iB_09103	Tc_014482	melanized	0%	0%	0%	0%	4%	6%	6%	11%	0%	0%	0%	0%	26%	15%	18%	8%
iB_09239	Tc_008912	less	100%	85%	121%	94%	124%	133%	140%	185%	82%	133%	95%	132%	118%	135%	128%	143%
iB_09355	Tc_006363	darker	83%	36%	7%	52%	92%	93%	85%	92%	116%	168%	131%	155%	97%	129%	83%	130%
iB_09413	Tc_005389	melanized	0%	4%	6%	12%	41%	73%	28%	59%	9%	0%	21%	3%	85%	83%	63%	44%
iB_09430	Tc_005306	darker	11%	45%	20%	61%	80%	103%	71%	105%	79%	100%	87%	109%	88%	110%	65%	73%
iB_09736	Tc_003116	darker	27%	0.27	33%	0.27	125%	1.15	129%	1.11	91%	1.25	98%	1.29	131%	1.11	111%	1.04
iB_09988	Tc_014025	less	37%	54%	45%	68%	114%	112%	115%	126%	100%	89%	108%	98%	92%	99%	81%	64%
iB_09991	Tc_014033	darker	8%	26%	12%	41%	62%	79%	48%	66%	86%	78%	91%	92%	81%	107%	63%	103%
iB_10104	Tc_013627	darker	0%	0%	9%	3%	68%	74%	64%	79%	30%	11%	37%	17%	84%	65%	61%	30%
iB_10133	Tc_014774	less	38%	37%	42%	40%	87%	88%	72%	84%	125%	91%	124%	90%	108%	102%	7%	84%
iB_10156	Tc_033320	less	57%	68%	65%	69%	97%	104%	97%	123%	52%	41%	64%	42%	86%	74%	68%	40%
iB_10159	Tc_015429	darker	75%	0.24	98%	0.31	100%	0.89	112%	0.84	115%	1.14	114%	1.01	64%	0.8	42%	0.52
iB_10181	Tc_015547	darker	9%	0%	19%	5%	95%	77%	111%	81%	17%	10%	24%	14%	80%	84%	85%	79%
iB_10701	Tc_014985	melanized	15%	49%	21%	56%	92%	100%	97%	122%	34%	122%	42%	114%	84%	116%	100%	147%
italic	FC ≥ 2		0	chemical not present															GC-MS phenotypes (color code of Figure 2)
bold			1-50%	chemical strongly reduced														Reduction in benzoqinones and alkenes in all glands	13
iBeetle annotated gland			51-85%	chemical reduced														Reduction only in benzoqinones in all glands	16
phenotype confirmed			≥ 86%	chemical not reduced; wt=100%														Reduction in benzoqinones in abdominal glands only	3
